# Supplementary material for: Research co-design in health: a rapid overview of reviews
Source: Health Res Policy Syst. 2020 Feb 11;18:17. doi: 10.1186/s12961-020-0528-9 (PMC7014755; doi:10.1186/s12961-020-0528-9)
Supplement: Supplementary file 4 — Additional file 4: Records excluded at full text screening [file 12961_2020_528_MOESM4_ESM.csv]

Study	Authors	Title	Published Year	Journal	DOI	Notes
Forsythe 2014	Forsythe, Laura P; Szydlowski, Victoria; Murad, Mohammad Hassan; Ip, Stanley; Wang, Zhen; Elraiyah, Tarig A; Fleurence, Rachael; Hickam, David H	A systematic review of approaches for engaging patients for research on rare diseases.	2014	Journal of General Internal Medicine	10.1007/s11606-014-2895-9	Duplicate
Forsythe 2014	Forsythe, Laura P; Szydlowski, Victoria; Murad, Mohammad Hassan; Ip, Stanley; Wang, Zhen; Elraiyah, Tarig A; Fleurence, Rachael; Hickam, David H	A systematic review of approaches for engaging patients for research on rare diseases.	2014	Journal of general internal medicine	10.1007/s11606-014-2895-9	Duplicate
Shikako-Thomas 2015	Shikako-Thomas, Keiko; Nguyen, Tram; Graham, Emma; Thomas, Aliki; Sprung, Jennifer; Morris, Christopher; Russell, Dianne J.	Engaging stakeholders in rehabilitation research: a scoping review of strategies used in partnerships and evaluation of impacts AU - Camden, Chantal	2015	Disability and Rehabilitation	10.3109/09638288.2014.963705	Duplicate
Shen 2017	Shen, Shuoqi; Doyle-Thomas, Krissy A R; Beesley, Lori; Karmali, Amir; Williams, Laura; Tanel, Nadia; McPherson, Amy C	How and why should we engage parents as co-researchers in health research? A scoping review of current practices.	2017	Health expectations : an international journal of public participation in health care and health policy	10.1111/hex.12490	Insufficient description of activities
Price 2018	Price, Amy; Albarqouni, Loai; Kirkpatrick, Jo; Clarke, Mike; Liew, Su May; Roberts, Nia; Burls, Amanda	Patient and public involvement in the design of clinical trials: An overview of systematic reviews.	2018	Journal of evaluation in clinical practice	10.1111/jep.12805	Insufficient description of activities
Kara 2013	Kara, Helen	Mental health service user involvement in research: Where have we come from, where are we going?	2013	Journal of Public Mental Health	10.1108/JPMH-01-2013-0001	Insufficient description of activities
Joss 2016	Joss, Nerida; Cooklin, Amanda; Oldenburg, Brian	A scoping review of end user involvement in disability research.	2016	Disability and health journal	10.1016/j.dhjo.2015.10.001	Insufficient description of activities
Jivraj 2014	Jivraj, Jamil; Sacrey, Lori-Ann; Newton, Amanda; Nicholas, David; Zwaigenbaum, Lonnie	Assessing the influence of researcher-partner involvement on the process and outcomes of participatory research in autism spectrum disorder and neurodevelopmental disorders: a scoping review.	2014	Autism : the international journal of research and practice	10.1177/1362361314539858	Insufficient description of activities
Jagosh 2012	Jagosh, Justin; Macaulay, Ann C; Pluye, Pierre; Salsberg, Jon; Bush, Paula L; Henderson, Jim; Sirett, Erin; Wong, Geoff; Cargo, Margaret; Herbert, Carol P; Seifer, Sarena D; Green, Lawrence W; Greenhalgh, Trisha	Uncovering the benefits of participatory research: implications of a realist review for health research and practice.	2012	The Milbank quarterly	10.1111/j.1468-0009.2012.00665.x	Insufficient description of activities
Jackson 2005	Jackson, J A; Kinn, S; Dalgarno, P	Patient-centred outcomes in dietary research.	2005	Journal of human nutrition and dietetics : the official journal of the British Dietetic Association		Insufficient description of activities
HowardWilsher 2017	Howard Wilsher, S.; Brainard, J.; Loke, Y.; Salter, C.	Patient and public involvement in health literacy interventions: a mapping review	2017		10.1186/s40900-017-0081-z	Insufficient description of activities
Happell 2007	Happell, Brenda; Roper, Cath	Consumer participation in mental health research: Articulating a model to guide practice.	2007	Australasian Psychiatry	10.1080/10398560701320113	Insufficient description of activities
Yusuf 2015	Yusuf, Afiqah; Elsabbagh, Mayada	At the cross-roads of participatory research and biomarker discovery in autism: the need for empirical data.	2015	BMC medical ethics	10.1186/s12910-015-0082-0	Insufficient description of activities
Vollm 2017	Vollm, Birgit; Foster, Sheena; Bates, Peter; Huband, Nick	How best to engage users of forensic services in research: Literature review and recommendations.	2017	The International Journal of Forensic Mental Health	10.1080/14999013.2016.1255282	Insufficient description of activities
Stewart 2011	Stewart, Ruth J; Caird, Jenny; Oliver, Kathryn; Oliver, Sandy	Patients' and clinicians' research priorities.	2011	Health expectations : an international journal of public participation in health care and health policy	10.1111/j.1369-7625.2010.00648.x	Insufficient description of activities
Shippee 2015	Shippee, Nathan D; Domecq Garces, Juan Pablo; Prutsky Lopez, Gabriela J; Wang, Zhen; Elraiyah, Tarig A; Nabhan, Mohammed; Brito, Juan P; Boehmer, Kasey; Hasan, Rim; Firwana, Belal; Erwin, Patricia J; Montori, Victor M; Murad, M Hassan	Patient and service user engagement in research: a systematic review and synthesized framework.	2015	Health expectations : an international journal of public participation in health care and health policy	10.1111/hex.12090	Insufficient description of activities
Krishnaswami 2012	Krishnaswami, Janani; Martinson, Marty; Wakimoto, Patricia; Anglemeyer, Andrew	Community-engaged interventions on diet, activity, and weight outcomes in U.S. schools: a systematic review.	2012	American journal of preventive medicine	10.1016/j.amepre.2012.02.031	Insufficient description of activities
Dawson 2018	Dawson, Shoba; Campbell, Stephen M; Giles, Sally J; Morris, Rebecca L; Cheraghi-Sohi, Sudeh	Black and minority ethnic group involvement in health and social care research: A systematic review.	2018	Health Expectations: An International Journal of Public Participation in Health Care & Health Policy	10.1111/hex.12597	Insufficient description of activities
Concannon 2014	Concannon, Thomas W; Fuster, Melissa; Saunders, Tully; Patel, Kamal; Wong, John B; Leslie, Laurel K; Lau, Joseph	A systematic review of stakeholder engagement in comparative effectiveness and patient-centered outcomes research.	2014	Journal of general internal medicine	10.1007/s11606-014-2878-x	Insufficient description of activities
Bigby 2014	Bigby, Christine; Frawley, Patsie; Ramcharan, Paul	Conceptualizing inclusive research with people with intellectual disability.	2014	Journal of applied research in intellectual disabilities : JARID	10.1111/jar.12083	Insufficient description of activities
Hamilton 2017	Hamilton, Clayon B; Leese, Jenny C; Hoens, Alison M; Li, Linda C	Framework for Advancing the Reporting of Patient Engagement in Rheumatology Research Projects.	2017	Current rheumatology reports	10.1007/s11926-017-0666-4	Insufficient description of activities
Fergusson 2018	Fergusson, D.; Monfaredi, Z.; Pussegoda, K.; Garritty, C.; Lyddiatt, A.; Shea, B.; Duffett, L.; Ghannad, M.; Montroy, J.; Hassan Murad, M.; Pratt, M.; Rader, T.; Shorr, R.; Yazdi, F.	The prevalence of patient engagement in published trials: a systematic review	2018		10.1186/s40900-018-0099-x	Insufficient description of activities
Backhouse 2016	Backhouse, Tamara; Kenkmann, Andrea; Lane, Kathleen; Penhale, Bridget; Poland, Fiona; Killett, Anne	Older care-home residents as collaborators or advisors in research: a systematic review.	2016	Age and ageing	10.1093/ageing/afv201	Insufficient description of activities
Bethell 2018	Bethell, Jennifer; Commisso, Elana; Rostad, Hanne Marie; Puts, Martine; Babineau, Jessica; Grinbergs-Saull, Anna; Wighton, Mary Beth; Hammel, John; Doyle, Elizabeth; Nadeau, Sacha; McGilton, Katherine S	Patient engagement in research related to dementia: A scoping review.	2018	Dementia (London, England)	10.1177/1471301218789292	Insufficient description of activities
Bench 2018	Bench, Suzanne; Eassom, Erica; Poursanidou, Konstantina	The nature and extent of service user involvement in critical care research and quality improvement: A scoping review of the literature.	2018	International Journal of Consumer Studies	10.1111/ijcs.12406	Insufficient description of activities
Brett 2014	Brett, Jo; Staniszewska, Sophie; Mockford, Carole; Herron-Marx, Sandra; Hughes, John; Tysall, Colin; Suleman, Rashida	A systematic review of the impact of patient and public involvement on service users, researchers and communities.	2014	The patient	10.1007/s40271-014-0065-0	Insufficient description of activities
Brizay 2015	Brizay, Ulrike; Golob, Lina; Globerman, Jason; Gogolishvili, David; Bird, Mara; Rios-Ellis, Britt; Rourke, Sean B; Heidari, Shirin	Community-academic partnerships in HIV-related research: a systematic literature review of theory and practice.	2015	Journal of the International AIDS Society	10.7448/IAS.18.1.19354	Insufficient description of activities
Evans 2018	Evans, David; Bird, Emma; Gibson, Andy; Grier, Sally; Chin, Teh Li; Stoddart, Margaret; MacGowan, Alasdair	Extent, quality and impact of patient and public involvement in antimicrobial drug development research: A systematic review.	2018	Health Expectations: An International Journal of Public Participation in Health Care & Health Policy	10.1111/hex.12587	Insufficient description of activities
Hubbard 2008	Hubbard, G; Kidd, L; Donaghy, E	Involving people affected by cancer in research: a review of literature.	2008	European journal of cancer care	10.1111/j.1365-2354.2007.00842.x	Insufficient description of activities
Hubbard 2007	Hubbard, Gill; Kidd, Lisa; Donaghy, Edward; McDonald, Charlotte; Kearney, Nora	A review of literature about involving people affected by cancer in research, policy and planning and practice.	2007	Patient education and counseling		Insufficient description of activities
Andrews 2012	Andrews, Jeannette O; Newman, Susan D; Heath, Janie; Williams, Lovoria B; Tingen, Martha S	Community-based participatory research and smoking cessation interventions: a review of the evidence.	2012	The Nursing clinics of North America	10.1016/j.cnur.2011.10.013	Insufficient description of activities
Boote 2002	Boote, Jonathan; Telford, Rosemary; Cooper, Cindy	Consumer involvement in health research: a review and research agenda.	2002	Health policy (Amsterdam, Netherlands)		Insufficient description of activities
Cargo 2008	Cargo, Margaret; Mercer, Shawna L	The value and challenges of participatory research: strengthening its practice.	2008	Annual review of public health	10.1146/annurev.publhealth.29.091307.083824	Insufficient description of activities
Domingo 2018	Domingo, Alexander E	Community-engaged research for the enhancement of diabetes prevention interventions among Hispanic Americans: A systematic review.	2018	Dissertation Abstracts International: Section B: The Sciences and Engineering		not peer-reviewed
Degeling 2015	Degeling, Chris; Carter, Stacy M; Rychetnik, Lucie	Which public and why deliberate?--A scoping review of public deliberation in public health and health policy research.	2015	Social science & medicine (1982)	10.1016/j.socscimed.2015.03.009	wrong engagement type (non-research process/project)
Mockford 2012	Mockford, C.; Staniszewska, S.; Griffiths, F.; Herron-Marx, S.	The impact of patient and public involvement on UK NHS health care: a systematic review	2012	Int J Qual Health Care	10.1093/intqhc/mzr066	wrong engagement type (non-research process/project)
Coughlin 2017	Coughlin, Steven S; Smith, Selina A	Community-Based Participatory Research to Promote Healthy Diet and Nutrition and Prevent and Control Obesity Among African-Americans: a Literature Review.	2017	Journal of racial and ethnic health disparities	10.1007/s40615-016-0225-0	wrong engagement type (non-research process/project)
Cheung 2016	Cheung, Peter P; de Wit, Maarten; Bingham, Clifton O 3rd; Kirwan, John R; Leong, Amye; March, Lyn M; Montie, Pam; Scholte-Voshaar, Marieke; Gossec, Laure	Recommendations for the Involvement of Patient Research Partners (PRP) in OMERACT Working Groups. A Report from the OMERACT 2014 Working Group on PRP.	2016	The Journal of rheumatology	10.3899/jrheum.141011	wrong engagement type (non-research process/project)
Camuso 2016	Camuso, Natasha; Bajaj, Prerna; Dudgeon, Deborah; Mitera, Gunita	Engaging Patients as Partners in Developing Patient-Reported Outcome Measures in Cancer-A Review of the Literature.	2016	Supportive care in cancer : official journal of the Multinational Association of Supportive Care in Cancer	10.1007/s00520-016-3151-0	wrong engagement type (non-research process/project)
Blair 2009	Blair, Thomas; Minkler, Meredith	Participatory action research with older adults: key principles in practice.	2009	The Gerontologist	10.1093/geront/gnp049	wrong intervention (not co-design)
Israel 1998	Israel, B A; Schulz, A J; Parker, E A; Becker, A B	Review of community-based research: assessing partnership approaches to improve public health.	1998	Annual review of public health		wrong intervention (not co-design)
Walmsley 2018	Walmsley, Jan; Strnadova, Iva; Johnson, Kelley	The added value of inclusive research.	2018	Journal of applied research in intellectual disabilities : JARID	10.1111/jar.12431	wrong intervention (not co-design)
Tong 2017	Tong, Allison; Sautenet, Benedicte; Chapman, Jeremy R; Harper, Claudia; MacDonald, Peter; Shackel, Nicholas; Crowe, Sally; Hanson, Camilla; Hill, Sophie; Synnot, Anneliese; Craig, Jonathan C	Research priority setting in organ transplantation: a systematic review.	2017	Transplant international : official journal of the European Society for Organ Transplantation	10.1111/tri.12924	wrong intervention (not co-design)
Tong 2015	Tong, Allison; Chando, Shingisai; Crowe, Sally; Manns, Braden; Winkelmayer, Wolfgang C; Hemmelgarn, Brenda; Craig, Jonathan C	Research priority setting in kidney disease: a systematic review.	2015	American journal of kidney diseases : the official journal of the National Kidney Foundation	10.1053/j.ajkd.2014.11.011	wrong intervention (not co-design)
Mitton 2009	Mitton, C.; Smith, N.; Peacock, S.; Evoy, B.; Abelson, J.	Public participation in health care priority setting: A scoping review	2009	Health Policy	10.1016/j.healthpol.2009.01.005	wrong intervention (not co-design)
Dubois 2011	Dubois, James M; Bailey-Burch, Brendolyn; Bustillos, Dan; Campbell, Jean; Cottler, Linda; Fisher, Celia B; Hadley, Whitney B; Hoop, Jinger G; Roberts, Laura; Salter, Erica K; Sieber, Joan E; Stevenson, Richard D	Ethical issues in mental health research: the case for community engagement.	2011	Current opinion in psychiatry	10.1097/YCO.0b013e3283459422	wrong intervention (not co-design)
DiLorito 2017	Di Lorito, Claudio; Birt, Linda; Poland, Fiona; Csipke, Emese; Gove, Dianne; Diaz-Ponce, Ana; Orrell, Martin	A synthesis of the evidence on peer research with potentially vulnerable adults: how this relates to dementia.	2017	International journal of geriatric psychiatry	10.1002/gps.4577	wrong intervention (not co-design)
Cyril 2015	Cyril, S.; Smith, B. J.; Possamai-Inesedy, A.; Renzaho, A. M.	Exploring the role of community engagement in improving the health of disadvantaged populations: a systematic review	2015	Glob Health Action	10.3402/gha.v8.29842	wrong intervention (not co-design)
Mathers 2006	Mathers, Sandra A; Chesson, Rosemary A; Proctor, Jill M; McKenzie, Graham A; Robertson, Elizabeth	The use of patient-centered outcome measures in radiology: a systematic review.	2006	Academic radiology		wrong intervention (not co-design)
Bush 2017	Bush, Paula L; Pluye, Pierre; Loignon, Christine; Granikov, Vera; Wright, Michael T; Pelletier, Jean-Francois; Bartlett-Esquilant, Gillian; Macaulay, Ann C; Haggerty, Jeannie; Parry, Sharon; Repchinsky, Carol	Organizational participatory research: a systematic mixed studies review exposing its extra benefits and the key factors associated with them.	2017	Implementation science : IS	10.1186/s13012-017-0648-y	wrong intervention (not co-design)
Evans 2010	Evans, D; Pilkington, P; McEachran, M	Rhetoric or reality? A systematic review of the impact of participatory approaches by UK public health units on health and social outcomes.	2010	Journal of public health (Oxford, England)	10.1093/pubmed/fdq014	wrong intervention (not co-design)
Moran 2011	Moran, Rebecca; Davidson, Peter	An uneven spread: a review of public involvement in the National Institute of Health Research's Health Technology Assessment program.	2011	International journal of technology assessment in health care	10.1017/S0266462311000559	wrong population (non-researcher stakeholders but no identifiable interest)
Boote 2011	Boote, Jonathan; Baird, Wendy; Sutton, Anthea	Public involvement in the design and conduct of clinical trials: a narrative review of case examples	2011	Trials	10.1186/1745-6215-12-S1-A82	wrong study type (not a review)
